# Supplementary material for: Systematic Review of Prognostic Role of Blood Cell Ratios in Patients with Gastric Cancer Undergoing Surgery
Source: Diagnostics (Basel). 2022 Feb 25;12(3):593. doi: 10.3390/diagnostics12030593 (PMC8947199; doi:10.3390/diagnostics12030593)
Supplement: Supplementary file 1 [file diagnostics-12-00593-s001.zip]

Archive with 14 entries (14 files):
- Figure S1A-D.pdf
- __MACOSX/._Figure S1A-D.pdf
- Figure S2A-F.pdf
- __MACOSX/._Figure S2A-F.pdf
- Figure S3A-F.pdf
- __MACOSX/._Figure S3A-F.pdf
- Figure S4A-F.pdf
- __MACOSX/._Figure S4A-F.pdf
- Figure S5A+B.pdf
- __MACOSX/._Figure S5A+B.pdf
- Figure S6A-D.pdf
- __MACOSX/._Figure S6A-D.pdf
- Figure S7A-C.pdf
- __MACOSX/._Figure S7A-C.pdf
